# Supplementary material for: The Phenotype of Mesenchymal Stromal Cell and Articular Chondrocyte Cocultures on Highly Porous Bilayer Poly-L-Lactic Acid Scaffolds Produced by Thermally Induced Phase Separation and Supplemented with Hydroxyapatite
Source: Polymers (Basel). 2024 Jan 25;16(3):331. doi: 10.3390/polym16030331 (PMC10857361; doi:10.3390/polym16030331)
Supplement: Supplementary file 1 [file polymers-16-00331-s001.zip]

Archive with 1 entries (1 files):
- polymers-2760716-supplementary.pdf
